# Supplementary material for: Is Fentanyl Rebound an Intrinsic Feature of Naloxone Reversal?
Source: Pharmaceuticals (Basel). 2025 Oct 29;18(11):1634. doi: 10.3390/ph18111634 (PMC12654983; doi:10.3390/ph18111634)
Supplement: Supplementary file 1 [file pharmaceuticals-18-01634-s001.zip]

Archive with 1 entries (1 files):
- pharmaceuticals-3940065-supplementary.mp4
